# Supplementary material for: Genome-Wide Association Studies in Sunflower: Towards Sclerotinia sclerotiorum and Diaporthe/Phomopsis Resistance Breeding
Source: Genes (Basel). 2022 Dec 14;13(12):2357. doi: 10.3390/genes13122357 (PMC9777803; doi:10.3390/genes13122357)
Supplement: Supplementary file 1 [file genes-13-02357-s001.zip]

Archive with 9 entries (9 files):
- Figure_S1.pdf
- Figure_S2.jpg
- Figure_S3.jpg
- Figure_S4.jpeg
- Figure_S5.jpg
- Figure_S6.jpg
- Figure_S7.jpeg
- Figure_S8.jpg
- Supplementary_tables_rev.xlsx
