# Supplementary material for: Genome-Wide Association Studies in Sunflower: Towards Sclerotinia sclerotiorum and Diaporthe/Phomopsis Resistance Breeding
Source: Genes (Basel). 2022 Dec 14;13(12):2357. doi: 10.3390/genes13122357 (PMC9777803; doi:10.3390/genes13122357)
Supplement: Supplementary file 1 [file genes-13-02357-s001.zip › Supplementary_tables_rev.xlsx]

## Sheet: Table_S1
Table S1. Standarized adjusted means for the phenotypic traits evaluated herein
Accessions 1	Accession name	SHR-DI	SHR-AUDPCI	SHR-IP	SHR-DS	SHR-AUDPCS	PHR-DI	PSC-DI	PHR-DS	PSC-DS	Maintainer/ Restorer status	Best performing 2
PMA1	B473-2	0.679334	6.37056	18.1061	0.393578	3.10644	0.02	0	0.08	0.01	HA
PMA10	5341/51084	0.822206	8.82239	16.0385	0.430332	3.49066	0.09	0.1	0.2	0.15	RHA
PMA100	C977B	0.620601	6.38073	17.5584	0.646348	4.53449	0.38	0	0.16	0.01	HA
PMA101	C826	0.686767	7.50242	16.5663	0.640411	4.87908	0.12	0.05	0.36	0.11	RHA
PMA102	HA853	0.354612	2.11835	20.4457	0.252824	1.97104	0.15	0	0.19	0.01	HA
PMA103	C818	0.479014	4.50418	19.5465	0.27602	3.61915	0.09	0.04	0.08	0.08	RHA
PMA104	C610	0.311212	1.4419	17.3831	0.605607	6.20669	0.21	0.3	0.14	0.43	HA
PMA105	B473-4	0.706269	6.15292	18.1437	0.499323	3.45261	0.04	0.03	0.22	0.11	HA
PMA106	R417	0.402274	2.65093	19.704	0.254332	2.32723	NA	NA	NA	NA	RHA
PMA107	5289	0.98407	11.6903	13.2751	0.71441	5.88678	0.07	0.19	0.53	0.34	RHA
PMA108	2095	0.609829	7.24884	16.9397	0.402835	3.71249	0.25	0	0.13	0	HA
PMA109	RHA275	0.537295	5.65014	17.7564	0.401159	4.65579	0.14	0	0.25	0.01	RHA
PMA11	5381	0.359358	4.81097	18.1312	0.293164	2.34146	0.03	0.05	0.04	0.15	RHA
PMA110	ALB2/5261	0.116771	0	25.3424	0.013791	0.257333	0	0	0	0.01	RHA	X
PMA111	51084	0.353978	2.66772	19.3529	0.172746	2.92402	0.1	0	0.28	0	RHA	X
PMA112	B10	0.20526	0.924045	21.6544	0	0.712209	0	0	0	0.01	HA	X
PMA113	5393E	0.611381	7.8616	14.811	0.533447	5.31323	0.23	0.14	0.23	0.16	RHA
PMA114	5049	NA	NA	NA	NA	NA	0	0.21	0.02	0.34	RHA
PMA115	5075	0.481654	4.58596	19.3007	0.397749	3.1655	0.08	0	0.1	0.01	RHA
PMA116	C112	0.505522	4.00073	18.5413	0.466664	3.09342	0.19	0	0.17	0.01	RHA
PMA117	C829	0.25823	1.04278	20.8794	0.188894	1.89971	0	0	0	0.01	HA	X
PMA118	R422	0.352362	2.85432	18.658	0.433706	3.84872	0	0	0	0	RHA
PMA119	RHA801	0.51912	4.17804	19.4688	0.400501	3.88244	0	0	0	0.01	RHA
PMA12	C154B	0.650773	7.76614	15.7003	0.589479	4.82517	0.01	0.07	0.06	0.12	HA
PMA120	RHA276	0.674508	5.96222	17.8837	0.471027	2.92835	0.1	0	0.11	0.01	RHA
PMA121	C827	0.452514	2.99259	19.8623	0.415104	3.4139	0.07	0.03	0.24	0.08	RHA	X
PMA122	HAR4	0.583961	5.19386	17.6773	0.438885	2.97105	0.16	0	0.28	0.01	HA
PMA123	RHA274	0.296043	1.34135	20.5973	0.187944	3.93899	0.02	0	0.06	0.01	RHA	X
PMA124	HA64	0.512356	4.76758	19.0267	0.278518	3.06907	0.08	0.06	0.09	0.09	HA
PMA125	C627M	0.41589	3.17371	19.1475	0.652432	4.61264	0.3	0	0.29	0.01	N/A
PMA126	R420	0.743186	7.35027	17.2813	0.585068	4.83745	0.21	0	0.22	0.01	RHA
PMA127	5285	0.417479	3.71289	17.9242	0.397381	3.66918	0.14	0.03	0.12	0.05	RHA
PMA128	5341-1	0.179429	0	18.5039	0.172416	2.19565	0.22	0	0.25	0.01	RHA	X
PMA129	B485-5	0.746929	8.42059	15.6138	0.653621	6.51202	0.38	0.07	0.21	0.08	HA
PMA13	C396-2B	0.431474	4.1998	20.2033	0.409142	2.85932	0.18	0.06	0.16	0.09	HA
PMA130	B475-6	0.641639	6.22715	18.4659	0.358356	3.36551	0	0	0	0.01	HA
PMA131	R447	0.292865	2.01655	20.6402	0.0388348	1.3813	0.02	0	0.07	0.01	RHA	X
PMA132	PAC2	0.396572	1.66077	21.2932	0.203613	4.06786	0	0	0	0.01	RHA	X
PMA133	RHA266	0.560066	4.81413	18.7434	0.478674	3.1732	0.44	0	0.18	0	RHA
PMA134	51084/C820	0.52126	3.1923	21.3372	0.301887	3.32621	0.31	0	0.18	0.01	RHA	X
PMA135	B475-3	0.704498	7.56127	17.0689	0.717918	3.45784	0.2	0	0.31	0	HA
PMA14	2071	0.495241	4.54829	18.4544	0.311424	2.80944	0.05	0	0.08	0.01	HA
PMA15	C458B	0.581673	5.0417	18.8158	0.422619	3.30722	0.31	0.08	0.23	0.26	HA
PMA16	ALB2/5261/51084	0.289609	2.79725	19.2662	0.250531	2.9013	0.05	0	0.2	0	RHA	X
PMA17	2123	0.59433	4.75889	18.2682	0.375196	3.77724	0.08	0	0.1	0	HA
PMA18	C1059	0.545557	5.67281	15.6071	0.439701	2.77643	0.14	0	0.13	0.01	HA
PMA19	2125	0.533244	4.62206	18.3764	0.411563	4.06036	0.16	0	0.27	0	HA
PMA2	2101	0.515158	3.82064	19.4691	0.333218	2.08293	0	0	0	0.01	HA
PMA20	B481-5	0.743687	7.89059	16.2238	0.648621	5.82557	0	0	0	0.01	HA
PMA21	C812B	0.512904	6.51607	16.8622	0.587389	4.34671	0.08	0	0.14	0.01	HA
PMA22	2121	0.613069	4.8969	20.0721	0.282915	3.25105	0	0	0	0.01	HA
PMA23	5383	0.0848231	0	25.1867	0.0163995	1.54362	0.08	0.07	0.13	0.11	RHA	X
PMA24	B487-4	0.55049	4.88683	17.6392	0.657066	4.64038	0.07	0	0.09	0	HA
PMA25	2021	0.392607	1.5474	NA	0.278751	2.57182	0.12	0.07	0.14	0.12	HA
PMA26	B481-3	NA	8.47748	16.4986	0.639625	7.00318	0.05	0.03	0.12	0.07	HA
PMA27	C208F	0.402667	3.11742	18.0458	0.451233	4.45599	0	0	0	0.01	RHA
PMA28	B473-6	0.459411	3.77636	19.1023	0.561385	3.05983	0.45	0	0.46	0.01	HA
PMA29	2067	1.00001	8.87761	16.134	0.531726	4.47642	0.21	0.15	0.21	0.26	HA
PMA3	C110M	0.863873	9.16141	16.0237	0.673305	4.87081	0.09	0.08	0.1	0.12	RHA
PMA30	5313	0.358765	2.87001	20.1907	0.226726	2.35125	0.14	0	0.14	0.01	RHA	X
PMA31	B483-1	0.502708	3.54932	20.3206	0.393706	3.09747	NA	NA	NA	NA	HA	X
PMA32	2091	0.695645	8.30966	16.3136	0.543055	4.27922	0.1	0.02	0.2	0.05	HA
PMA33	5307	0.552899	6.05625	16.7149	0.488346	3.67022	0.11	0.07	0.24	0.19	RHA
PMA34	7.1.1	0	1.61864	20.864	0.47299	0.116579	0	0	0	0.01	HA	X
PMA35	5348	0.372628	3.43809	19.7568	0.10258	1.05686	0	0.06	0	0.14	RHA	X
PMA36	B481-2	0.60625	3.99603	20.9494	0.235899	2.68557	0.24	0	0.21	0.01	HA	X
PMA37	C438	0.228011	0.151455	20.2061	0.0778529	1.47894	0.14	0	0.19	0.01	HA	X
PMA38	5431	0.803286	9.0012	15.6478	0.72721	5.3084	0.06	0	0.13	0	RHA
PMA39	51084/5429	0.494595	0.72811	22.6817	0.1347	1.15398	0.09	0	0.1	0.01	RHA	X
PMA4	5035	0.503866	5.27997	16.726	0.767227	6.54016	0.38	0.05	0.77	0.13	RHA
PMA40	5286	0.565908	6.64975	14.8787	0.808031	5.59966	0	0	0.05	0.03	RHA
PMA41	C436	0.417563	3.56627	19.5675	0.300276	4.0207	0.06	0.05	0.23	0.1	HA
PMA42	B99	0.33821	2.97887	18.7087	0.22802	1.91006	0	0	0	0.01	HA	X
PMA43	C494-1	0.754206	8.58444	17.3472	0.398436	5.41718	0	0.07	0.02	0.17	HA
PMA44	B475-4	0.681832	5.78777	19.7313	0.365068	2.67599	0.71	0	0.78	0.01	HA
PMA45	B481-6	0.710977	5.76677	18.8914	0.431086	4.31534	0	0	0	0.01	HA
PMA46	B481-4	0.4522	4.88698	16.5838	0.508821	4.75904	0.09	0	0.12	0.01	HA
PMA47	C811	0.530118	3.97842	19.8535	0.234983	2.54596	0.02	0.03	0.02	0.26	HA
PMA48	B483-3	0.512051	5.16816	18.168	0.40093	3.63697	0.13	0.08	0.12	0.14	HA
PMA49	B59	0.476248	3.03771	20.1713	0.184088	2.75998	0.02	0.04	0.06	0.06	HA	X
PMA5	5393N	0.548039	6.17004	18.2403	0.654434	5.80367	0.09	0	0.13	0.01	RHA
PMA50	C625U	0.436076	3.27611	18.0506	0.273438	2.3551	0.09	0.04	0.4	0.21	HA
PMA51	5023	0.811939	8.20004	16.7839	0.622402	4.76112	0.35	0.08	0.43	0.1	RHA
PMA52	7X1	0.534559	5.00369	19.3924	0.0814703	1.20979	0	0	0	0.01	HA
PMA53	C849	NA	NA	NA	NA	NA	0.14	0	0.26	0.01	HA
PMA54	R423	0.410931	5.07828	17.5614	0.390735	4.28072	0.23	0.02	0.45	0.05	RHA
PMA55	RHA299	0.412934	3.31517	21.0312	0.302329	2.52361	0.3	0	0.21	0.01	RHA	X
PMA56	R459-4	0.865463	9.50672	14.8464	0.727125	5.11767	0	0	0	0.01	RHA
PMA57	R415	0.556335	5.84289	18.1311	0.453536	3.92273	0.15	0	0.22	0.01	RHA
PMA58	R463-4	0.744604	6.02636	19.2048	0.426385	4.38888	0	0	0	0.01	RHA
PMA59	R467-3	0.798105	9.98809	14.4977	0.69372	4.94565	0.55	0.08	0.75	0.31	RHA
PMA6	C626M	0.463218	4.68807	21.2121	0.611929	5.71951	0.03	0.04	0.07	0.13	N/A
PMA60	C853B	0.759881	7.20911	16.0463	0.482187	4.53153	0.34	0.13	0.39	0.24	HA
PMA61	R453	0.808498	8.43292	16.7112	0.506823	3.78371	0.01	0	0.02	0	RHA
PMA62	F155	0.427358	4.22598	19.3078	0.232337	2.67168	0.02	0	0.06	0.01	HA
PMA63	R437	0.82224	6.95172	18.5198	0.323467	2.16377	0.04	0	0.07	0.01	RHA
PMA64	R426-1	0.503618	5.04126	16.9695	0.65655	2.94584	0	0	0.05	0.03	RHA
PMA65	R465-3	0.595647	7.3569	15.8546	0.665415	5.34775	0.18	0.03	0.45	0.08	RHA
PMA66	R467-5	0.747936	8.37105	15.741	0.518541	4.28498	0.12	0	0.3	0.01	RHA
PMA67	R432	0.728917	8.69183	15.0939	0.699566	4.89165	0.11	0	0.3	0.01	RHA
PMA68	R443	0.441046	3.27384	21.4169	0.529198	3.10562	0.03	0	0.06	0.01	RHA	X
PMA69	R435	0.983395	9.1537	16.3178	0.56721	4.52799	0.11	0	0.11	0.01	RHA
PMA7	C454B	0.472259	3.85091	18.262	0.344168	3.51287	0.08	0.21	0.18	0.19	HA
PMA70	R459-2	0.2534	1.29958	18.6999	0.167723	1.46519	0.04	0	0.28	0.01	RHA	X
PMA71	C816	0.25125	0.851289	20.4472	0.246464	2.16043	0.01	0	0.11	0.01	RHA	X
PMA72	GP365	0.58407	5.66919	17.0908	0.403704	2.80455	0.1	0.04	0.25	0.07	HA
PMA73	R463-3	0.598706	8.41635	14.3373	0.755444	5.57804	0	0	0	0	RHA
PMA74	R459-1	0.600322	5.28768	20.664	0.306793	2.86734	0.1	0	0.13	0.01	RHA
PMA75	R425	0.388498	3.79776	18.0801	0.558187	5.06368	0.05	0	0.08	0.01	RHA
PMA76	R461-3	0.545278	5.32039	20.0772	0.348143	3.88539	0	0.02	0	0.05	RHA
PMA77	RHA439	0.403575	2.22755	19.2502	0.584957	3.96727	0.2	0	0.33	0.01	RHA	X
PMA78	HA89	0.526281	4.86682	17.8817	0.500105	3.39586	0.08	0.17	0.19	0.19	HA
PMA79	R413	0.490117	5.77844	19.51	0.282751	2.90234	0.02	0	0.05	0.01	RHA
PMA8	B473-5	0.490414	3.24385	20.5148	0.340444	2.22888	0.43	0.08	0.43	0.2	HA	X
PMA80	HA234	0.669267	8.32109	14.4089	0.743538	3.96018	0.46	0	0.58	0.01	HA
PMA81	R461-4	0.667847	7.08777	17.4988	0.575068	4.33496	0.42	0	0.81	0.01	RHA
PMA82	R426-2	0.613006	7.85197	15.7239	0.669521	4.60132	0.32	0.04	0.34	0.09	RHA
PMA83	RHA440	0.719298	7.95824	17.6825	0.401403	3.2788	0.06	0	0.14	0.01	RHA
PMA84	R433	0.739824	6.11021	18.8163	0.351588	2.90562	0.11	0.16	0.16	0.15	RHA
PMA85	RK416	0.38717	3.12824	19.2446	0.249889	2.9519	0.05	0	0.09	0.01	HA	X
PMA86	RHA441	0.530115	4.31616	18.0696	0.412379	3.65011	0.23	0	0.4	0.01	HA
PMA87	C851	0.601938	8.00071	15.1534	0.655292	4.40525	0.11	0.24	0.23	0.2	HA
PMA88	R424	0.679144	7.1187	16.2703	0.63471	4.6569	0.11	0.05	0.15	0.1	RHA
PMA89	R463-5	0.507962	4.40862	18.8814	0.489795	3.39477	0.32	0	0.37	0.01	RHA
PMA9	C192	0.398505	2.75959	19.3237	0.226246	2.28934	0.24	0.04	0.33	0.08	HA	X
PMA90	C813	0.434712	3.77925	18.9079	0.43052	3.77664	0	0	0	0.01	HA
PMA91	R439	0.944375	8.98135	16.2743	0.666465	4.9269	0.02	0	0.08	0.01	RHA
PMA92	R073	0.598398	7.50867	15.9965	0.630774	5.27325	0.13	0.02	0.65	0.08	RHA
PMA93	R449	0.468619	2.62582	21.1882	0.212849	1.44475	0.28	0	0.3	0.01	RHA	X
PMA94	C817	0.790871	6.072	19.6258	0.304922	2.56052	0.03	0.1	0.08	0.34	RHA
PMA95	R429	0.557097	4.3273	19.5672	0.416887	3.81953	0	0	0	0.01	RHA
PMA96	C820	0.46186	3.15816	20.398	0.43593	4.47417	NA	NA	NA	NA	RHA
PMA97	HAR2	0.64176	5.75077	19.0454	0.302738	2.08346	0	0.1	0	0.27	HA
PMA98	R461-2	0.475324	5.02021	17.3963	0.491588	3.52942	0.13	0.09	0.24	0.15	RHA
PMA99	R419	0.693641	8.2292	16.7991	0.54031	4.18986	0.02	0.08	0.06	0.1	RHA
1. Accessions pedigree and general description is presented in Filippi et al 2015 (https://doi.org/10.1186/s12870-014-0360-x)
2. Accessions showing the best overall performance against disease, and classified as "group 3" in the k-means analysis)
SHR: Sclerotinia head rot; PHR: Phomopsis head rot; PSC: Phomopsis stem canker. DI: disease incidence; AUDPCI: area under the disease curve for DI; DS: disease severity; AUDPCS: AUDPC for DS; IP: incubation period.

## Sheet: Table_S2
Table S2. General statistics of the field trials
Trait	Field trial	Min	Max	Mean ± EE	Heritability (%)
SHR DI					13.21
	2010	0	1	0.65±0.03
	2012	0	1	0.76±0.01
	2013	0	1	0.53±0.02
SHR AUDPCI
	2010	0	14	8.05±0.44	19.4
	2012	0	14	8.06±0.21
	2013	0	13	5.25±0.24
SHR DS					20.64
	2010	0.1	1	0.55±0.02
	2012	0.1	1	0.65±0.01
	2013	0.08	1	0.56±0.01
SHR AUDPCS					19.4
	2010	0.55	13.85	5.07±0.23
	2012	0.55	13.7	6.42±0.16
	2013	0.02	13.85	5.23±0.111
SHR IP					10.58
	2010	10	27	15.89±0.34
	2012	12.4	26	18.52±0.21
	2013	14	28	20.37±0.20
PHR DI					10.33
	2017	0	1	0.34±0.03
	2018	0	0.8	0.07±0.01
PHR DS					9.75
	2017	0.01	0.6	0.14±0.01
	2018	0.05	1	0.32±0.03
PSC DI					10.9
	2017	0	0.86	0.10±0.02
	2018	0	0.5	0.06±0.01
PSC DS					8.61
	2017	0.02	0.4	0.10±0.02
	2018	0.09	0.6	0.30±0.04
SHR: Sclerotinia head rot; PHR: Phomopsis head rot; PSC: Phomopsis stem canker. DI: disease incidence; AUDPCI: area under the disease curve for DI; DS: disease severity; AUDPCS: AUDPC for DS; IP: incubation period. SHR disease values were obtained from Filippi et al (2017)

## Sheet: Table_S3
Table S3. General characteristics of associated markers
SNP	Disease	Trait	Associated SNP	SNP ID (VCF) 1	Chromosome	SNP Position (bp) - HanXRQ v2	Allelic variants (REF/ALT) 2	Minor Allele Frequency	Adjusted p-value 3	Allele effect	pb_start_gene_exploration	pb_end_gene_exploration	# sourrounding genes
1	SHR	IP	X674	4822:366:+	1	100810506	A/G	0.09	0.000698702	-2.07831	100610506	101010506	4
2	SHR	DI	X791	5289:282:-	1	110853706	G/C	0.052	0.000582024	0.128055	110653706	111053706	7
	SHR	AUDPCS	X791	5289:282:-	1	110853706	G/C	0.052	0.000145725	1.02918	110653706	111053706	7
		PC1	X791	5289:282:-	1	110853706	G/C	0.052	0.000879	-1.40343	110653706	111053706	7
3	SHR	AUDPCI	X966	6072:200:-	1	124890190	T/C	0.078	0.000568745	-1.78685	124690190	125090190	13
4	PSC	DS	X1907	12884:254:+	2	115066671	G/A	0.074	0.000239648	-0.054278	114866671	115266671	11
5	PSC	DI	X2192	14726:83:-	2	155362583	A/G	0.09	7.06795e-05	-0.029792	155162583	155562583	5
6	SHR	DS	X2277	15054:11:-	2	163473796	T/C	0.053	0.000487251	0.134866	163273796	163673796	18
7	SHR	DS	X2732	19810:100:-	3	88494320	C/T	0.254	0.000703755	0.0717163	88294320	88694320	8
8	PSC	DS	X3375	25814:444:+	4	55047103	G/C	0.411	0.000424829	0.0287326	54847103	55247103	14
9	PSC	DI	X3761	32891:291:-	4	191167827	T/C	0.071	0.000444248	-0.0364102	190967827	191367827	12
	PSC	DS	X3761	32891:291:-	4	191167827	T/C	0.071	0.00014613	-0.065349	190967827	191367827	12
10	SHR	AUDPCS	X4003	34273:419:-	5	17142118	G/A	0.177	0.000278414	0.557648	16942118	17342118	7
11	SHR	DS	X4045	34681:216:-	5	27222485	T/C	0.185	0.000518271	0.0783985	27022485	27422485	4
	SHR	AUDPCS	X4045	34681:216:-	5	27222485	T/C	0.185	0.000645194	0.560492	27022485	27422485	4
12	SHR	DS	X4048	34683:109:-	5	27237353	G/A	0.196	0.000735822	0.0765658	27037353	27437353	4
	SHR	AUDPCS	X4048	34683:109:-	5	27237353	G/A	0.196	0.000489918	0.574701	27037353	27437353	4
	SHR	AUDPCI	X4048	34683:109:-	5	27237353	G/A	0.196	0.000810473	1.01298	27037353	27437353	4
		PC1	X4048	34683:109:-	5	27237353	G/A	0.196	0.0009162	-0.874738	27037353	27437353	4
13	SHR	IP	X4053	34714:380:-	5	28040371	G/A	0.11	0.000897818	1.26671	27840371	28240371	7
14	SHR	AUDPCI	X4606	38275:49:+	5	100941543	C/T	0.151	0.00062098	1.15288	100741543	101141543	6
15	SHR	DI	X4610	38286:327:-	5	101244358	A/G	0.162	0.000663408	0.0846018	101044358	101444358	3
	SHR	AUDPCI	X4610	38286:327:-	5	101244358	A/G	0.162	0.000284041	1.19176	101044358	101444358	3
16	PSC	DS	X5326	43273:378:+	6	49459424	T/C	0.046	5.56714e-05	-0.0743538	49259424	49659424	0
17	PSC	DS	X6852	57367:38:+	8	52513974	A/C	0.435	0.000976688	-0.0301507	52313974	52713974	1
		PC2	X6852	57367:38:+	8	52513974	A/C	0.435	0.000236291	-0.50387	52313974	52713974	1
18	PSC	DI	X7002	57895:33:+	8	62529313	T/A	0.068	0.000764145	-0.0410305	62329313	62729313	3
	PSC	DS	X7002	57895:33:+	8	62529313	T/A	0.068	0.000456752	-0.0709456	62329313	62729313	3
19	PHR	DI	X7674	65809:54:+	9	52685443	T/C	0.496	0.000973951	0.0831385	52485443	52885443	11
20	SHR	DS	X8416	72449:227:-	10	6999704	T/A	0.328	0.000724983	0.0653911	6799704	7199704	10
	SHR	AUDPCS	X8416	72449:227:-	10	6999704	T/A	0.328	0.000218332	0.516758	6799704	7199704	10
21	PSC	DI	X8728	74873:297:-	10	55748184	A/G	0.052	0.000246792	-0.0379197	55548184	55948184	2
22	SHR	IP	X9246	78522:265:-	10	119976661	C/T	0.165	0.000305779	-1.11944	119776661	120176661	9
23	SHR	IP	X9249	78612:83:+	10	121869982	T/C	0.176	0.000623285	-1.03737	121669982	122069982	8
24	SHR	IP	X9256	78667:327:-	10	123016448	C/T	0.29	0.000346641	-0.839235	122816448	123216448	11
25	SHR	IP	X9267	78683:20:+	10	123241420	T/C	0.156	0.000278161	-1.11028	123041420	123441420	18
26	SHR	IP	X9315	78888:254:-	10	127670899	T/C	0.18	0.000760814	-1.03428	127470899	127870899	22
27	SHR	IP	X9324	78985:43:+	10	129578925	G/A	0.178	0.000373624	-1.11865	129378925	129778925	10
28	SHR	IP	X9327	79016:310:-	10	129975569	C/G	0.16	0.000447088	-1.06345	129775569	130175569	9
29	PSC	DS	X9983	82792:372:-	11	36101150	C/T	0.099	0.000211969	-0.0483224	35901150	36301150	14
30	PSC	DS	X10160	84590:75:+	11	73035311	C/G	0.096	0.000652219	-0.0460452	72835311	73235311	15
		PC2	X10160	84590:75:+	11	73035311	C/G	0.096	0.000297041	-0.719993	72835311	73235311	15
31		PC2	X10277	87953:211:+	11	131373893	A/T	0.06	0.000756197	-0.854892	131173893	131573893	6
32	PSC	DS	X10296	88067:6:+	11	132923545	C/T	0.1	0.000945212	-0.0455109	132723545	133123545	6
33	SHR	IP	X11154	97335:335:-	12	143897929	T/C	0.086	0.000447088	-2.1269	143697929	144097929	6
34	SHR	AUDPCS	X11668	101898:61:-	13	77583242	G/A	0.198	0.000445541	0.543045	77383242	77783242	9
35	SHR	DI	X11750	102459:17:+	13	89184108	A/T	0.496	0.000610624	0.0589369	88984108	89384108	12
36		PC1	X12516	108796:307:-	14	46457687	T/G	0.1	0.000808599	-1.09625	46257687	46657687	3
37	SHR	DS	X12533	109326:331:-	14	56618322	C/T	0.059	0.00066275	0.11986	56418322	56818322	10
38		PC1	X13006	113648:28:+	14	148107847	G/T	0.33	0.000617551	-0.719716	147907847	148307847	18
39	PSC	DS	X13326	116799:28:+	15	42971601	C/A	0.07	0.000733803	-0.0500799	42771601	43171601	26
40	PSC	DS	X13469	118889:43:+	15	81437764	A/G	0.052	0.000721072	-0.0647984	81237764	81637764	11
41	PSC	DI	X13474	118892:396:+	15	81442442	G/A	0.05	0.000275804	-0.0432473	81242442	81642442	12
	PSC	DS	X13474	118892:396:+	15	81442442	G/A	0.05	0.000744818	-0.0693945	81242442	81642442	12
42	SHR	DI	X13502	119558:388:-	15	91884882	A/G	0.473	0.000191382	0.147273	91684882	92084882	13
	SHR	AUDPCI	X13502	119558:388:-	15	91884882	A/G	0.473	0.000454248	1.86458	91684882	92084882	13
43	PSC	DI	X13539	120036:41:-	15	99194741	A/C	0.046	0.00069929	-0.0378665	98994741	99394741	10
44	PHR	DI	X13615	120845:186:-	15	115079613	G/A	0.081	0.000209027	-0.07744	114879613	115279613	14
	PHR	DS	X13615	120845:186:-	15	115079613	G/A	0.081	2.91902e-05	-0.116693	114879613	115279613	14
45	PSC	DI	X16659	141895:425:-	17	187789299	G/A	0.078	0.000261484	-0.0442873	187589299	187989299	14
46	PHR	DS	X16661	141895:95:-	17	187789629	G/C	0.056	0.000411476	-0.14079	187589629	187989629	14
	1. The SNP ID (VCF) presents the marker ID of the generated VCF file available at: http://github.com/cfilippi/GWAS_Han
	2. The first variant corresponds to the base observed in the reference genome (REF), while de second one is the alternative (ALT).
	SHR: Sclerotinia head rot; PHR: Phomopsis head rot; PSC: Phomopsis stem canker. DI: disease incidence; AUDPCI: area under the disease curve for DI; DS: disease severity; AUDPCS: AUDPC for DS; IP: incubation period; PC1: principal component 1; PC2: principal component 2
	3. In yellow, markers significant at the 1/n threshold

## Sheet: Table_S4
Table S4. Epistatic k-SNPs (k >=2) identified using WISH-R
Epistatic SNP #	Associated SNP	Chrom	Pos	Trait	Epistatic SNP	Chrom	Pos	p-value	Comments1
1	X13615	15	115079613	PHR-DI	X10190	11	11	0
	X7674	9	52685443	PHR-DI	X10190	11	11	0.01
2	X13615	15	115079613	PHR-DI	X10576	11	11	0.01
	X7674	9	52685443	PHR-DI	X10576	11	11	0.03
3	X13615	15	115079613	PHR-DI	X11375	13	13	0.04
	X7674	9	52685443	PHR-DI	X11375	13	13	0
4	X13615	15	115079613	PHR-DI	X1148	2	2	0.04
	X7674	9	52685443	PHR-DI	X1148	2	2	0.05
5	X13615	15	115079613	PHR-DI	X11522	13	13	0.03
	X7674	9	52685443	PHR-DI	X11522	13	13	0.02
6	X13615	15	115079613	PHR-DI	X11549	13	13	0.03
	X7674	9	52685443	PHR-DI	X11549	13	13	0.04
7	X13615	15	115079613	PHR-DI	X12347	14	14	0.01
	X7674	9	52685443	PHR-DI	X12347	14	14	0.02
8	X13615	15	115079613	PHR-DI	X13521	15	15	0	PHR-DI, PHR-DS
	X7674	9	52685443	PHR-DI	X13521	15	15	0.03	PHR-DI, PHR-DS
9	X13615	15	115079613	PHR-DI	X13569	15	15	0.01
	X7674	9	52685443	PHR-DI	X13569	15	15	0
10	X13615	15	115079613	PHR-DI	X13591	15	15	0.02
	X7674	9	52685443	PHR-DI	X13591	15	15	0.02
11	X13615	15	115079613	PHR-DI	X13948	15	15	0.01	LOC110912938
	X7674	9	52685443	PHR-DI	X13948	15	15	0	LOC110912938
12	X13615	15	115079613	PHR-DI	X16592	17	17	0
	X7674	9	52685443	PHR-DI	X16592	17	17	0
13	X13615	15	115079613	PHR-DI	X9628	10	10	0.01	PHR-DI, PSC-DS
	X7674	9	52685443	PHR-DI	X9628	10	10	0.01	PHR-DI, PSC-DS
14	X13615	15	115079613	PHR-DI	X9658	10	10	0.04
	X7674	9	52685443	PHR-DI	X9658	10	10	0
15	X13615	15	115079613	PHR-DS	X12347	14	14	0.02
	X16661	17	187789629	PHR-DS	X12347	14	14	0.02
16	X13615	15	115079613	PHR-DS	X13341	15	15	0.03
	X16661	17	187789629	PHR-DS	X13341	15	15	0.02
17	X13615	15	115079613	PHR-DS	X13521	15	15	0	PHR-DI, PHR-DS
	X16661	17	187789629	PHR-DS	X13521	15	15	0.01	PHR-DI, PHR-DS
18	X13615	15	115079613	PHR-DS	X14833	16	16	0
	X16661	17	187789629	PHR-DS	X14833	16	16	0.05
19	X13615	15	115079613	PHR-DS	X2719	3	3	0.05
	X16661	17	187789629	PHR-DS	X2719	3	3	0.02
20	X13615	15	115079613	PHR-DS	X5146	6	6	0
	X16661	17	187789629	PHR-DS	X5146	6	6	0.02
21	X13615	15	115079613	PHR-DS	X5382	6	6	0.03
	X16661	17	187789629	PHR-DS	X5382	6	6	0
22	X13615	15	115079613	PHR-DS	X5606	6	6	0.01
	X16661	17	187789629	PHR-DS	X5606	6	6	0.03
23	X13615	15	115079613	PHR-DS	X5683	7	7	0.04	LOC118480536
	X16661	17	187789629	PHR-DS	X5683	7	7	0.03	LOC118480536
24	X13615	15	115079613	PHR-DS	X8768	10	10	0.05
	X16661	17	187789629	PHR-DS	X8768	10	10	0.03
25	X13615	15	115079613	PHR-DS	X8804	10	10	0.05
	X16661	17	187789629	PHR-DS	X8804	10	10	0.03
26	X13615	15	115079613	PHR-DS	X8824	10	10	0.05	LOC110885522
	X16661	17	187789629	PHR-DS	X8824	10	10	0.03	LOC110885522
27	X13615	15	115079613	PHR-DS	X8834	10	10	0.05
	X16661	17	187789629	PHR-DS	X8834	10	10	0.03
28	X13615	15	115079613	PHR-DS	X9256	10	10	0.04
	X16661	17	187789629	PHR-DS	X9256	10	10	0.01
29	X13615	15	115079613	PHR-DS	X9372	10	10	0.04
	X16661	17	187789629	PHR-DS	X9372	10	10	0.02
30	X13615	15	115079613	PHR-DS	X9730	10	10	0.04
	X16661	17	187789629	PHR-DS	X9730	10	10	0.03
31	X16659	17	187789299	PSC-DI	X3343	4	4	0
	X2192	2	155362583	PSC-DI	X3343	4	4	0
	X8728	10	55748184	PSC-DI	X3343	4	4	0.02
32	X16659	17	187789299	PSC-DI	X4073	5	5	0
	X3761	4	191167827	PSC-DI	X4073	5	5	0
	X8728	10	55748184	PSC-DI	X4073	5	5	0
33	X16659	17	187789299	PSC-DI	X7016	8	8	0.03
	X2192	2	155362583	PSC-DI	X7016	8	8	0.02
	X8728	10	55748184	PSC-DI	X7016	8	8	0.04
34	X10296	11	132923545	PSC-DS	X10169	11	11	0.03
	X1907	2	115066671	PSC-DS	X10169	11	11	0
	X3761	4	191167827	PSC-DS	X10169	11	11	0.02
	X6852	8	52513974	PSC-DS	X10169	11	11	0
35	X10296	11	132923545	PSC-DS	X11623	13	13	0.03	LOC110905225
	X1907	2	115066671	PSC-DS	X11623	13	13	0.01	LOC110905225
	X3761	4	191167827	PSC-DS	X11623	13	13	0.05	LOC110905225
	X6852	8	52513974	PSC-DS	X11623	13	13	0.01	LOC110905225
36	X13326	15	42971601	PSC-DS	X9628	10	10	0	PHR-DI, PSC-DS
	X1907	2	115066671	PSC-DS	X9628	10	10	0.01	PHR-DI, PSC-DS
	X6852	8	52513974	PSC-DS	X9628	10	10	0.01	PHR-DI, PSC-DS
	X9983	11	36101150	PSC-DS	X9628	10	10	0.01	PHR-DI, PSC-DS
37	X4606	5	100941543	SHR-AUDPCI	X505	1	89121974	0.05
	X4610	5	101244358	SHR-AUDPCI	X505	1	89121974	0.02
	X966	1	124890190	SHR-AUDPCI	X505	1	89121974	0.04
38	X4606	5	100941543	SHR-AUDPCI	X718	1	104853906	0.03	LOC110872554
	X4610	5	101244358	SHR-AUDPCI	X718	1	104853906	0.01	LOC110872554
	X966	1	124890190	SHR-AUDPCI	X718	1	104853906	0.05	LOC110872554
39	X4606	5	100941543	SHR-AUDPCI	X7727	9	62078683	0.03
	X4610	5	101244358	SHR-AUDPCI	X7727	9	62078683	0
	X966	1	124890190	SHR-AUDPCI	X7727	9	62078683	0.04
40	X4606	5	100941543	SHR-AUDPCI	X850	1	118003555	0.01
	X4610	5	101244358	SHR-AUDPCI	X850	1	118003555	0
	X966	1	124890190	SHR-AUDPCI	X850	1	118003555	0.01
41	X11668	13	77583242	SHR-AUDPCS	X11642	13	70094498	0.01
	X4003	5	17142118	SHR-AUDPCS	X11642	13	70094498	0.01
	X4045	5	27222485	SHR-AUDPCS	X11642	13	70094498	0.05
	X8416	10	6999704	SHR-AUDPCS	X11642	13	70094498	0.04
42	X11668	13	77583242	SHR-AUDPCS	X11647	13	70384226	0.01
	X4003	5	17142118	SHR-AUDPCS	X11647	13	70384226	0.01
	X4045	5	27222485	SHR-AUDPCS	X11647	13	70384226	0.01
	X8416	10	6999704	SHR-AUDPCS	X11647	13	70384226	0.03
43	X4003	5	17142118	SHR-AUDPCS	X12155	13	145474198	0
	X4045	5	27222485	SHR-AUDPCS	X12155	13	145474198	0
	X791	1	110853706	SHR-AUDPCS	X12155	13	145474198	0
	X8416	10	6999704	SHR-AUDPCS	X12155	13	145474198	0.05
44	X13502	15	91884882	SHR-DI	X15844	17	83746239	0.05
	X4610	5	101244358	SHR-DI	X15844	17	83746239	0.02
	X791	1	110853706	SHR-DI	X15844	17	83746239	0.01
45	X13502	15	91884882	SHR-DI	X7622	9	36857533	0.02
	X4610	5	101244358	SHR-DI	X7622	9	36857533	0
	X791	1	110853706	SHR-DI	X7622	9	36857533	0.01
46	X12533	14	56618322	SHR-DS	X968	1	125241009	0.02
	X2277	2	163473796	SHR-DS	X968	1	125241009	0.02
	X8416	10	6999704	SHR-DS	X968	1	125241009	0.05
47	X11154	12	143897929	SHR-IP	X10449	11	159699448	0.04
	X674	1	100810506	SHR-IP	X10449	11	159699448	0.04
	X9246	10	119976661	SHR-IP	X10449	11	159699448	0.04
	X9256	10	123016448	SHR-IP	X10449	11	159699448	0.04
	X9267	10	123241420	SHR-IP	X10449	11	159699448	0.04
	X9315	10	127670899	SHR-IP	X10449	11	159699448	0.04
	X9324	10	129578925	SHR-IP	X10449	11	159699448	0.04
48	X11154	12	143897929	SHR-IP	X10719	12	18710908	0
	X674	1	100810506	SHR-IP	X10719	12	18710908	0
	X9246	10	119976661	SHR-IP	X10719	12	18710908	0
	X9267	10	123241420	SHR-IP	X10719	12	18710908	0
	X9315	10	127670899	SHR-IP	X10719	12	18710908	0
	X9324	10	129578925	SHR-IP	X10719	12	18710908	0
49	X11154	12	143897929	SHR-IP	X10844	12	35542553	0.03
	X674	1	100810506	SHR-IP	X10844	12	35542553	0.03
	X9246	10	119976661	SHR-IP	X10844	12	35542553	0.03
	X9256	10	123016448	SHR-IP	X10844	12	35542553	0.03
	X9267	10	123241420	SHR-IP	X10844	12	35542553	0.03
	X9315	10	127670899	SHR-IP	X10844	12	35542553	0.03
	X9324	10	129578925	SHR-IP	X10844	12	35542553	0.03
50	X11154	12	143897929	SHR-IP	X11331	13	7640495	0
	X674	1	100810506	SHR-IP	X11331	13	7640495	0
	X9246	10	119976661	SHR-IP	X11331	13	7640495	0
	X9256	10	123016448	SHR-IP	X11331	13	7640495	0.02
	X9267	10	123241420	SHR-IP	X11331	13	7640495	0
	X9315	10	127670899	SHR-IP	X11331	13	7640495	0
	X9324	10	129578925	SHR-IP	X11331	13	7640495	0
51	X11154	12	143897929	SHR-IP	X11946	13	116991374	0
	X674	1	100810506	SHR-IP	X11946	13	116991374	0
	X9246	10	119976661	SHR-IP	X11946	13	116991374	0
	X9256	10	123016448	SHR-IP	X11946	13	116991374	0.03
	X9267	10	123241420	SHR-IP	X11946	13	116991374	0
	X9315	10	127670899	SHR-IP	X11946	13	116991374	0
	X9324	10	129578925	SHR-IP	X11946	13	116991374	0
52	X11154	12	143897929	SHR-IP	X12761	14	101202455	0	LOC110908802
	X4053	5	28040371	SHR-IP	X12761	14	101202455	0.01	LOC110908802
	X674	1	100810506	SHR-IP	X12761	14	101202455	0.01	LOC110908802
	X9246	10	119976661	SHR-IP	X12761	14	101202455	0	LOC110908802
	X9256	10	123016448	SHR-IP	X12761	14	101202455	0.03	LOC110908802
	X9267	10	123241420	SHR-IP	X12761	14	101202455	0	LOC110908802
	X9315	10	127670899	SHR-IP	X12761	14	101202455	0	LOC110908802
	X9324	10	129578925	SHR-IP	X12761	14	101202455	0	LOC110908802
53	X11154	12	143897929	SHR-IP	X14009	16	1797611	0.05
	X674	1	100810506	SHR-IP	X14009	16	1797611	0.04
	X9246	10	119976661	SHR-IP	X14009	16	1797611	0.05
	X9256	10	123016448	SHR-IP	X14009	16	1797611	0.05
	X9267	10	123241420	SHR-IP	X14009	16	1797611	0.05
	X9315	10	127670899	SHR-IP	X14009	16	1797611	0.04
	X9324	10	129578925	SHR-IP	X14009	16	1797611	0.05
54	X11154	12	143897929	SHR-IP	X16659	17	187789299	0.01	LOC110926385
	X674	1	100810506	SHR-IP	X16659	17	187789299	0.01	LOC110926385
	X9246	10	119976661	SHR-IP	X16659	17	187789299	0.01	LOC110926385
	X9256	10	123016448	SHR-IP	X16659	17	187789299	0.04	LOC110926385
	X9267	10	123241420	SHR-IP	X16659	17	187789299	0.01	LOC110926385
	X9315	10	127670899	SHR-IP	X16659	17	187789299	0.01	LOC110926385
	X9324	10	129578925	SHR-IP	X16659	17	187789299	0.01	LOC110926385
55	X11154	12	143897929	SHR-IP	X6643	8	33964749	0
	X674	1	100810506	SHR-IP	X6643	8	33964749	0
	X9246	10	119976661	SHR-IP	X6643	8	33964749	0
	X9256	10	123016448	SHR-IP	X6643	8	33964749	0.01
	X9267	10	123241420	SHR-IP	X6643	8	33964749	0
	X9315	10	127670899	SHR-IP	X6643	8	33964749	0
	X9324	10	129578925	SHR-IP	X6643	8	33964749	0
56	X11154	12	143897929	SHR-IP	X7116	8	83124599	0.01
	X674	1	100810506	SHR-IP	X7116	8	83124599	0.01
	X9246	10	119976661	SHR-IP	X7116	8	83124599	0.01
	X9256	10	123016448	SHR-IP	X7116	8	83124599	0.04
	X9267	10	123241420	SHR-IP	X7116	8	83124599	0.01
	X9315	10	127670899	SHR-IP	X7116	8	83124599	0.01
	X9324	10	129578925	SHR-IP	X7116	8	83124599	0.01
Comments: indicate if the SNP was associated with more than one trait and/ or if it colocalized with an annotated gene (in that situation, the NCBI gene ID is given)
